# Supplementary material for: Immunomodulatory effects of a probiotic combination treatment to improve the survival of Pacific oyster (Crassostrea gigas) larvae against infection by Vibrio coralliilyticus
Source: Front Immunol. 2024 Apr 8;15:1380089. doi: 10.3389/fimmu.2024.1380089 (PMC11033467; doi:10.3389/fimmu.2024.1380089)
Supplement: Supplementary file 2 [file Table_1.xlsx]

## Sheet: RNAseqStats
Table S1: Sequencing depth and alignment rate of genes within each sample following RNA sequencing.
Treatment	Replicate	Sequencing Depth	Alignment Rate
Larvae Only	1	41746548	0.7525
Larvae Only	2	40967525	0.6542
Larvae Only	3	44729173	0.6888
Vcor Only	1	42862396	0.7635
Vcor Only	2	37803231	0.7217
Vcor Only	3	43220121	0.7398
18 hr PB Only	1	35575963	0.7728
18 hr PB Only	2	42533190	0.7511
18 hr PB Only	3	38969374	0.7806
18 hr PB Only + Vcor	1	44532990	0.7691
18 hr PB Only + Vcor	2	38331324	0.7417
18 hr PB Only + Vcor	3	32710505	0.7654
