# Supplementary material for: Immunomodulatory effects of a probiotic combination treatment to improve the survival of Pacific oyster (Crassostrea gigas) larvae against infection by Vibrio coralliilyticus
Source: Front Immunol. 2024 Apr 8;15:1380089. doi: 10.3389/fimmu.2024.1380089 (PMC11033467; doi:10.3389/fimmu.2024.1380089)
Supplement: Supplementary file 3 [file Table_2.xlsx]

## Sheet: Sheet1
Table S2: Survival of 4-day-old D-larvae of C. gigas challenged with Vibrio coralliilyticus strain RE22 with the supplementation of probiotic strain, ASW1.
Treatment	Replicate	Live	Dead	Total	Proportion Live	% Survival
Vcor Only	1	6	28	34	0.176471	17.6471
Vcor Only	2	24	13	37	0.648649	64.8649
Vcor Only	3	0	38	38	0	0
Vcor Only	4	0	38	38	0	0
Larvae Only	1	33	0	33	1	100
Larvae Only	2	37	0	37	1	100
Larvae Only	3	33	1	34	0.970588	97.0588
Larvae Only	4	35	0	35	1	100
ASW1 Only	1	33	0	33	1	100
ASW1 Only	2	46	0	46	1	100
ASW1 Only	3	45	0	45	1	100
ASW1 Only	4	46	0	46	1	100
ASW1 + Vcor	1	8	35	43	0.186047	18.6047
ASW1 + Vcor	2	26	3	29	0.896552	89.6552
ASW1 + Vcor	3	40	0	40	1	100
ASW1 + Vcor	4	43	1	44	0.977273	97.7273
