# Supplementary material for: Immunomodulatory effects of a probiotic combination treatment to improve the survival of Pacific oyster (Crassostrea gigas) larvae against infection by Vibrio coralliilyticus
Source: Front Immunol. 2024 Apr 8;15:1380089. doi: 10.3389/fimmu.2024.1380089 (PMC11033467; doi:10.3389/fimmu.2024.1380089)
Supplement: Supplementary file 4 [file Table_3.xlsx]

## Sheet: SurvivalData
Table S3: Survival of 4-day-old D-larvae of C. gigas challenged with Vibrio coralliilyticus with or without the addition of the probiotic combination
Treatment	PB Inoculation Time	Replicate	Subsample	Live	Dead	Total	Prop Alive	Survival	RPS
Vcor Only	2 hours	1	1	46	0	46	1	100	100
Vcor Only	2 hours	1	2	42	0	42	1	100	100
Vcor Only	2 hours	1	3	38	1	39	0.974359	97.4359	97.4359
Vcor Only	2 hours	1	4	38	0	38	1	100	100
Vcor Only	2 hours	1	5	44	1	45	0.977778	97.7778	97.7778
Vcor Only	2 hours	1	6	45	0	45	1	100	100
2 hr PB + Vcor	2 hours	1	1	23	0	23	1	100	100
2 hr PB + Vcor	2 hours	1	2	31	0	31	1	100	100
2 hr PB + Vcor	2 hours	1	3	27	0	27	1	100	100
2 hr PB + Vcor	2 hours	1	4	19	1	20	0.95	95	95
2 hr PB + Vcor	2 hours	1	5	31	0	31	1	100	100
2 hr PB + Vcor	2 hours	1	6	25	0	25	1	100	100
Vcor Only	2 hours	2	1	0	35	35	0	0	0
Vcor Only	2 hours	2	2	0	48	48	0	0	0
Vcor Only	2 hours	2	3	1	30	31	0.0322581	3.22581	3.22581
Vcor Only	2 hours	2	4	0	41	41	0	0	0
Vcor Only	2 hours	2	5	0	42	42	0	0	0
Vcor Only	2 hours	2	6	0	39	39	0	0	0
2 hr PB + Vcor	2 hours	2	1	25	0	25	1	100	100
2 hr PB + Vcor	2 hours	2	2	18	5	23	0.782609	78.2609	78.2609
2 hr PB + Vcor	2 hours	2	3	6	22	28	0.214286	21.4286	21.4286
2 hr PB + Vcor	2 hours	2	4	30	15	45	0.666667	66.6667	66.6667
2 hr PB + Vcor	2 hours	2	5	24	5	29	0.827586	82.7586	82.7586
2 hr PB + Vcor	2 hours	2	6	26	4	30	0.866667	86.6667	86.6667
Vcor Only	2 hours	3	1	0	39	39	0	0	0
Vcor Only	2 hours	3	2	3	41	44	0.0681818	6.81818	6.8508
Vcor Only	2 hours	3	3	0	45	45	0	0	0
Vcor Only	2 hours	3	4	1	29	30	0.0333333	3.33333	3.34928
Vcor Only	2 hours	3	5	1	36	37	0.027027	2.7027	2.71563
Vcor Only	2 hours	3	6	0	39	39	0	0	0
2 hr PB + Vcor	2 hours	3	1	46	7	53	0.867925	86.7925	87.2077
2 hr PB + Vcor	2 hours	3	2	40	2	42	0.952381	95.2381	95.6938
2 hr PB + Vcor	2 hours	3	3	50	6	56	0.892857	89.2857	89.7129
2 hr PB + Vcor	2 hours	3	4	51	8	59	0.864407	86.4407	86.8543
2 hr PB + Vcor	2 hours	3	5	48	1	49	0.979592	97.9592	98.4279
2 hr PB + Vcor	2 hours	3	6	57	9	66	0.863636	86.3636	86.7769
Vcor Only	6 hours	1	1	0	31	31	0	0	0
Vcor Only	6 hours	1	2	1	52	53	0.0188679	1.88679	1.89637
Vcor Only	6 hours	1	3	0	33	33	0	0	0
Vcor Only	6 hours	1	4	0	42	42	0	0	0
Vcor Only	6 hours	1	5	0	49	49	0	0	0
Vcor Only	6 hours	1	6	0	36	36	0	0	0
6 hr PB + Vcor	6 hours	1	1	38	13	51	0.745098	74.5098	74.888
6 hr PB + Vcor	6 hours	1	2	35	9	44	0.795455	79.5455	79.9492
6 hr PB + Vcor	6 hours	1	3	15	6	21	0.714286	71.4286	71.7912
6 hr PB + Vcor	6 hours	1	4	32	2	34	0.941176	94.1176	94.5954
6 hr PB + Vcor	6 hours	1	5	30	1	31	0.967742	96.7742	97.2654
6 hr PB + Vcor	6 hours	1	6	42	0	42	1	100	100
Vcor Only	6 hours	2	1	0	39	39	0	0	0
Vcor Only	6 hours	2	2	1	43	44	0.0227273	2.27273	2.27273
Vcor Only	6 hours	2	3	1	29	30	0.0333333	3.33333	3.33333
Vcor Only	6 hours	2	4	0	46	46	0	0	0
Vcor Only	6 hours	2	5	0	40	40	0	0	0
Vcor Only	6 hours	2	6	0	36	36	0	0	0
6 hr PB + Vcor	6 hours	2	1	28	0	28	1	100	100
6 hr PB + Vcor	6 hours	2	2	15	1	16	0.9375	93.75	93.75
6 hr PB + Vcor	6 hours	2	3	33	1	34	0.970588	97.0588	97.0588
6 hr PB + Vcor	6 hours	2	4	29	0	29	1	100	100
6 hr PB + Vcor	6 hours	2	5	38	0	38	1	100	100
6 hr PB + Vcor	6 hours	2	6	37	0	37	1	100	100
Vcor Only	6 hours	3	1	0	35	35	0	0	0
Vcor Only	6 hours	3	2	0	38	38	0	0	0
Vcor Only	6 hours	3	3	2	32	34	0.0588235	5.88235	5.90897
Vcor Only	6 hours	3	4	0	36	36	0	0	0
Vcor Only	6 hours	3	5	0	48	48	0	0	0
Vcor Only	6 hours	3	6	0	42	42	0	0	0
6 hr PB + Vcor	6 hours	3	1	19	6	25	0.76	76	76.3439
6 hr PB + Vcor	6 hours	3	2	24	3	27	0.888889	88.8889	89.2911
6 hr PB + Vcor	6 hours	3	3	22	3	25	0.88	88	88.3982
6 hr PB + Vcor	6 hours	3	4	17	10	27	0.62963	62.963	63.2479
6 hr PB + Vcor	6 hours	3	5	27	4	31	0.870968	87.0968	87.4909
6 hr PB + Vcor	6 hours	3	6	14	1	15	0.933333	93.3333	93.7557
Vcor Only	12 hours	1	1	0	36	36	0	0	0
Vcor Only	12 hours	1	2	0	38	38	0	0	0
Vcor Only	12 hours	1	3	0	31	31	0	0	0
Vcor Only	12 hours	1	4	0	40	40	0	0	0
Vcor Only	12 hours	1	5	1	36	37	0.027027	2.7027	2.71322
Vcor Only	12 hours	1	6	1	31	32	0.03125	3.125	3.13716
12 hr PB + Vcor	12 hours	1	1	41	1	42	0.97619	97.619	97.9989
12 hr PB + Vcor	12 hours	1	2	44	1	45	0.977778	97.7778	98.1582
12 hr PB + Vcor	12 hours	1	3	33	1	34	0.970588	97.0588	97.4365
12 hr PB + Vcor	12 hours	1	4	22	0	22	1	100	100
12 hr PB + Vcor	12 hours	1	5	42	1	43	0.976744	97.6744	98.0545
12 hr PB + Vcor	12 hours	1	6	22	0	22	1	100	100
Vcor Only	12 hours	2	1	0	42	42	0	0	0
Vcor Only	12 hours	2	2	0	48	48	0	0	0
Vcor Only	12 hours	2	3	0	44	44	0	0	0
Vcor Only	12 hours	2	4	0	49	49	0	0	0
Vcor Only	12 hours	2	5	0	52	52	0	0	0
Vcor Only	12 hours	2	6	0	45	45	0	0	0
12 hr PB + Vcor	12 hours	2	1	29	6	35	0.828571	82.8571	83.5305
12 hr PB + Vcor	12 hours	2	2	35	4	39	0.897436	89.7436	90.4729
12 hr PB + Vcor	12 hours	2	3	43	3	46	0.934783	93.4783	94.2379
12 hr PB + Vcor	12 hours	2	4	37	2	39	0.948718	94.8718	95.6428
12 hr PB + Vcor	12 hours	2	5	44	3	47	0.93617	93.617	94.3778
12 hr PB + Vcor	12 hours	2	6	43	0	43	1	100	100
Vcor Only	12 hours	3	1	0	38	38	0	0	0
Vcor Only	12 hours	3	2	1	40	41	0.0243902	2.43902	2.43902
Vcor Only	12 hours	3	3	0	39	39	0	0	0
Vcor Only	12 hours	3	4	0	38	38	0	0	0
Vcor Only	12 hours	3	5	0	51	51	0	0	0
Vcor Only	12 hours	3	6	1	39	40	0.025	2.5	2.5
12 hr PB + Vcor	12 hours	3	1	37	1	38	0.973684	97.3684	97.3684
12 hr PB + Vcor	12 hours	3	2	18	21	39	0.461538	46.1538	46.1538
12 hr PB + Vcor	12 hours	3	3	32	3	35	0.914286	91.4286	91.4286
12 hr PB + Vcor	12 hours	3	4	31	6	37	0.837838	83.7838	83.7838
12 hr PB + Vcor	12 hours	3	5	31	9	40	0.775	77.5	77.5
12 hr PB + Vcor	12 hours	3	6	28	2	30	0.933333	93.3333	93.3333
Vcor Only	18 hours	1	1	0	38	38	0	0	0
Vcor Only	18 hours	1	2	0	34	34	0	0	0
Vcor Only	18 hours	1	3	0	35	35	0	0	0
Vcor Only	18 hours	1	4	0	50	50	0	0	0
Vcor Only	18 hours	1	5	0	31	31	0	0	0
Vcor Only	18 hours	1	6	0	48	48	0	0	0
18 hr PB + Vcor	18 hours	1	1	11	37	48	0.229167	22.9167	22.9167
18 hr PB + Vcor	18 hours	1	2	17	30	47	0.361702	36.1702	36.1702
18 hr PB + Vcor	18 hours	1	3	35	1	36	0.972222	97.2222	97.2222
18 hr PB + Vcor	18 hours	1	4	44	9	53	0.830189	83.0189	83.0189
18 hr PB + Vcor	18 hours	1	5	41	1	42	0.97619	97.619	97.619
18 hr PB + Vcor	18 hours	1	6	36	5	41	0.878049	87.8049	87.8049
Vcor Only	18 hours	2	1	1	40	41	0.0243902	2.43902	2.44851
Vcor Only	18 hours	2	2	0	42	42	0	0	0
Vcor Only	18 hours	2	3	0	30	30	0	0	0
Vcor Only	18 hours	2	4	0	38	38	0	0	0
Vcor Only	18 hours	2	5	0	46	46	0	0	0
Vcor Only	18 hours	2	6	0	40	40	0	0	0
18 hr PB + Vcor	18 hours	2	1	41	6	47	0.87234	87.234	87.5735
18 hr PB + Vcor	18 hours	2	2	43	0	43	1	100	100
18 hr PB + Vcor	18 hours	2	3	54	0	54	1	100	100
18 hr PB + Vcor	18 hours	2	4	52	1	53	0.981132	98.1132	98.495
18 hr PB + Vcor	18 hours	2	5	41	0	41	1	100	100
18 hr PB + Vcor	18 hours	2	6	47	1	48	0.979167	97.9167	98.2977
Vcor Only	18 hours	3	1	0	47	47	0	0	0
Vcor Only	18 hours	3	2	0	41	41	0	0	0
Vcor Only	18 hours	3	3	0	36	36	0	0	0
Vcor Only	18 hours	3	4	41	0	41	1	100	100.429
Vcor Only	18 hours	3	5	0	33	33	0	0	0
Vcor Only	18 hours	3	6	0	44	44	0	0	0
18 hr PB + Vcor	18 hours	3	1	32	1	33	0.969697	96.9697	97.3859
18 hr PB + Vcor	18 hours	3	2	16	14	30	0.533333	53.3333	53.5622
18 hr PB + Vcor	18 hours	3	3	38	1	39	0.974359	97.4359	97.8541
18 hr PB + Vcor	18 hours	3	4	31	1	32	0.96875	96.875	97.2908
18 hr PB + Vcor	18 hours	3	5	31	1	32	0.96875	96.875	97.2908
18 hr PB + Vcor	18 hours	3	6	27	2	29	0.931034	93.1034	93.503
Vcor Only	24 hours	1	1	0	39	39	0	0	0
Vcor Only	24 hours	1	2	0	23	23	0	0	0
Vcor Only	24 hours	1	3	0	37	37	0	0	0
Vcor Only	24 hours	1	4	0	34	34	0	0	0
Vcor Only	24 hours	1	5	13	30	43	0.302326	30.2326	30.2326
Vcor Only	24 hours	1	6	2	35	37	0.0540541	5.40541	5.40541
Standard Method	24 hours	1	1	39	0	39	1	100	100
Standard Method	24 hours	1	2	34	2	36	0.944444	94.4444	94.4444
Standard Method	24 hours	1	3	46	4	50	0.92	92	92
Standard Method	24 hours	1	4	32	3	35	0.914286	91.4286	91.4286
Standard Method	24 hours	1	5	37	0	37	1	100	100
Standard Method	24 hours	1	6	34	2	36	0.944444	94.4444	94.4444
Vcor Only	24 hours	2	1	5	46	51	0.0980392	9.80392	9.99877
Vcor Only	24 hours	2	2	0	36	36	0	0	0
Vcor Only	24 hours	2	3	0	40	40	0	0	0
Vcor Only	24 hours	2	4	0	41	41	0	0	0
Vcor Only	24 hours	2	5	1	48	49	0.0204082	2.04082	2.08138
Vcor Only	24 hours	2	6	0	43	43	0	0	0
Standard Method	24 hours	2	1	45	0	45	1	100	100
Standard Method	24 hours	2	2	32	10	42	0.761905	76.1905	77.7047
Standard Method	24 hours	2	3	27	11	38	0.710526	71.0526	72.4648
Standard Method	24 hours	2	4	50	2	52	0.961538	96.1538	98.0649
Standard Method	24 hours	2	5	35	6	41	0.853659	85.3659	87.0625
Standard Method	24 hours	2	6	43	2	45	0.955556	95.5556	97.4547
Vcor Only	24 hours	3	1	0	38	38	0	0	0
Vcor Only	24 hours	3	2	0	44	44	0	0	0
Vcor Only	24 hours	3	3	0	26	26	0	0	0
Vcor Only	24 hours	3	4	0	43	43	0	0	0
Vcor Only	24 hours	3	5	0	40	40	0	0	0
Vcor Only	24 hours	3	6	0	49	49	0	0	0
Standard Method	24 hours	3	1	33	10	43	0.767442	76.7442	76.7442
Standard Method	24 hours	3	2	15	28	43	0.348837	34.8837	34.8837
Standard Method	24 hours	3	3	26	18	44	0.590909	59.0909	59.0909
Standard Method	24 hours	3	4	37	2	39	0.948718	94.8718	94.8718
Standard Method	24 hours	3	5	30	20	50	0.6	60	60
Standard Method	24 hours	3	6	34	12	46	0.73913	73.913	73.913
