# Supplementary material for: Immunomodulatory effects of a probiotic combination treatment to improve the survival of Pacific oyster (Crassostrea gigas) larvae against infection by Vibrio coralliilyticus
Source: Front Immunol. 2024 Apr 8;15:1380089. doi: 10.3389/fimmu.2024.1380089 (PMC11033467; doi:10.3389/fimmu.2024.1380089)
Supplement: Supplementary file 5 [file Table_4.xls]

## Sheet: Vcor v LOnly
Gene ID	log2FoldChange	padj	Gene Name
gene-LOC105320749|LOC105320749	4.17974	1.74567e-121	2',5'-phosphodiesterase 12 isoform X1
gene-LOC105317983|LOC105317983	2.67628	1.85446e-23	26S proteasome non-ATPase regulatory subunit 10
gene-LOC105345163|LOC105345163	2.04042	0.0138692	52 kDa repressor of the inhibitor of the protein kinase-like
gene-LOC105326341|LOC105326341	4.18636	5.44586e-55	AAC-rich mRNA clone AAC4 protein-like
gene-LOC105340911|LOC105340911	-2.3891	0.00497827	acetylcholine receptor subunit beta-type unc-29
gene-LOC105337015|LOC105337015	2.06013	9.75359e-13	activating transcription factor 3
gene-LOC105322704|LOC105322704	2.90937	2.11525e-05	alternative oxidase, mitochondrial-like isoform X1
gene-LOC105328300|LOC105328300	2.13263	0.000195115	ankyrin repeat and SOCS box protein 3
gene-LOC105340263|LOC105340263	2.33652	1.53162e-25	ankyrin repeat and zinc finger domain-containing protein 1
gene-LOC105331279|LOC105331279	2.75832	4.33998e-42	ankyrin repeat and zinc finger domain-containing protein 1 isoform X1
gene-LOC105324495|LOC105324495	3.75775	4.8307e-37	ATP-dependent RNA helicase eIF4A
gene-LOC117692005|LOC117692005	2.8941	1.4903e-07	baculoviral IAP repeat-containing protein 2-like
gene-LOC117680358|LOC117680358	4.35643	3.07425e-20	baculoviral IAP repeat-containing protein 2-like
gene-LOC105334815|LOC105334815	4.6196	3.58775e-38	baculoviral IAP repeat-containing protein 3
gene-LOC105334814|LOC105334814	3.95471	1.65229e-16	baculoviral IAP repeat-containing protein 3 isoform X2
gene-LOC117692263|LOC117692263	2.02707	0.00185542	baculoviral IAP repeat-containing protein 3-like
gene-LOC105323879|LOC105323879	2.14989	2.64071e-22	baculoviral IAP repeat-containing protein 7
gene-LOC117692266|LOC117692266	2.04353	1.78784e-19	baculoviral IAP repeat-containing protein 7-like
gene-LOC105322681|LOC105322681	3.57254	7.09773e-05	barrier-to-autointegration factor
gene-LOC105347278|LOC105347278	3.46657	3.68839e-22	basic salivary proline-rich protein 2-like
gene-LOC105320148|LOC105320148	3.55503	7.98951e-08	C-type lectin BfL-2
gene-LOC105317679|LOC105317679	2.3335	0.000991686	carnosine synthase 1 isoform X2
gene-LOC105345814|LOC105345814	2.21963	2.02802e-20	CCAAT/enhancer-binding protein beta
gene-LOC105340329|LOC105340329	2.47263	4.56736e-26	cell death-inducing p53-target protein 1 homolog
gene-LOC105344779|LOC105344779	2.1146	4.31228e-05	ceramide kinase
gene-LOC105335447|LOC105335447	2.13528	4.17095e-05	cerebellin-3 isoform X3
gene-LOC105336296|LOC105336296	3.6616	1.23418e-43	cis-aconitate decarboxylase
gene-LOC105343860|LOC105343860	3.52891	3.56589e-13	coadhesin isoform X1
gene-LOC105348808|LOC105348808	5.03001	2.12316e-24	coadhesin-like
gene-LOC105320699|LOC105320699	5.73518	3.7144e-15	coadhesin-like isoform X2
gene-LOC117685400|LOC117685400	5.79183	0.00633469	coagulation factor V-like isoform X2
gene-LOC105346880|LOC105346880	2.50625	5.7676e-14	collagen alpha-3(VI) chain
gene-LOC105322297|LOC105322297	8.78343	0.0280562	contactin-1
gene-LOC105321584|LOC105321584	3.00512	1.50027e-11	cysteine sulfinic acid decarboxylase
gene-LOC105349146|LOC105349146	2.02493	6.59098e-06	cytochrome P450 1A1 isoform X1
gene-LOC105348863|LOC105348863	2.14933	5.54097e-12	cytochrome P450 3A11
gene-LOC105321498|LOC105321498	2.04693	2.59454e-16	dimethylaniline monooxygenase
gene-LOC105334568|LOC105334568	2.36857	2.18073e-16	dual oxidase 2 isoform X4
gene-LOC117681842|LOC117681842	2.03565	1.28815e-14	E3 ubiquitin-protein ligase MYCBP2-like
gene-LOC105342144|LOC105342144	2.13127	2.20273e-12	E3 ubiquitin-protein ligase MYCBP2-like
gene-LOC117685485|LOC117685485	2.23857	0.00176824	E3 ubiquitin-protein ligase rnf213-alpha-like
gene-LOC105348868|LOC105348868	2.26039	8.44717e-29	E3 ubiquitin-protein ligase ZNF598
gene-LOC105324963|LOC105324963	5.61445	0.000169386	elastin-like
gene-LOC117691193|LOC117691193	4.29325	2.10016e-61	elongation factor 2-like
gene-LOC105333215|LOC105333215	2.48471	1.11835e-29	ETS homologous factor isoform X2
gene-LOC105330356|LOC105330356	3.1872	2.92365e-10	ETS-related transcription factor Elf-5-like isoform X1
gene-LOC105337886|LOC105337886	4.65632	2.22222e-71	eukaryotic peptide chain release factor subunit 1-like
gene-LOC105333973|LOC105333973	3.63376	9.15845e-05	fibropellin-1
gene-LOC105349020|LOC105349020	2.00184	4.22773e-18	fos-related antigen 1
gene-LOC105337074|LOC105337074	3.09847	4.68446e-06	furin-like protease kpc-1
gene-LOC105344724|LOC105344724	-2.0492	0.000104793	glycine-rich cell wall structural protein 1
gene-LOC105347674|LOC105347674	-3.58881	7.10195e-06	glycine-rich cell wall structural protein-like
gene-LOC105332212|LOC105332212	2.54997	2.27999e-09	heat shock 70 kDa protein 12A
gene-LOC105334510|LOC105334510	3.09387	4.88803e-08	heat shock protein 68
gene-LOC105348304|LOC105348304	3.14593	2.60853e-08	heat shock protein 68
gene-LOC105322484|LOC105322484	2.62495	1.80029e-06	heat shock protein 68-like
gene-LOC117680673|LOC117680673	2.92748	6.72708e-07	heat shock protein 68-like
gene-LOC105348305|LOC105348305	3.33595	2.54832e-09	heat shock protein 68-like
gene-LOC105334234|LOC105334234	2.77875	6.88717e-06	heat shock protein 70 B2
gene-LOC105338339|LOC105338339	2.25012	3.29124e-12	hillarin
gene-LOC105324823|LOC105324823	2.01349	0.00533539	hypothetical protein
gene-LOC105324823|LOC105324823	2.01349	0.00533539	hypothetical protein
gene-LOC105323163|LOC105323163	2.07364	0.00335965	hypothetical protein
gene-LOC105342241|LOC105342241	2.33054	5.01e-05	hypothetical protein
gene-LOC105342241|LOC105342241	2.33054	5.01455e-05	hypothetical protein
gene-LOC105329159|LOC105329159	2.34647	4.6e-28	hypothetical protein
gene-LOC105329159|LOC105329159	2.34647	4.59997e-28	hypothetical protein
gene-LOC105319878|LOC105319878	2.21473	4.37745e-06	integumentary mucin C.1
gene-LOC105334552|LOC105334552	2.00392	3.92481e-15	inter-alpha-trypsin inhibitor heavy chain H3 isoform X9
gene-LOC105321152|LOC105321152	2.09485	5.80185e-10	inter-alpha-trypsin inhibitor heavy chain H4-like isoform X2
gene-LOC105332415|LOC105332415	4.09885	1.05562e-13	interleukin 17-like protein
gene-LOC105322542|LOC105322542	3.57134	1.08704e-20	interleukin 17-like protein precursor
gene-LOC105317441|LOC105317441	-2.2278	0.00440811	isatin hydrolase isoform X3
gene-LOC105342075|LOC105342075	-4.69639	0.0153766	keratin, type II cytoskeletal 1
gene-LOC105329105|LOC105329105	2.11152	1.20095e-06	kielin/chordin-like protein
gene-LOC105322366|LOC105322366	2.48051	2.51694e-05	laccase-2
gene-LOC105343032|LOC105343032	2.93302	1.37672e-11	leucine-rich repeat and death domain-containing protein 1
gene-LOC105325936|LOC105325936	4.34591	2.10181e-16	leucine-rich repeat-containing G-protein coupled receptor 4
gene-LOC105343033|LOC105343033	5.06751	4.90299e-14	leucine-rich repeat-containing protein 40
gene-LOC105329012|LOC105329012	2.30574	5.75993e-10	leucine-rich repeats and immunoglobulin-like domains protein 1
gene-LOC105335270|LOC105335270	2.26479	2.67189e-14	low-density lipoprotein receptor-related protein 6
gene-LOC105346578|LOC105346578	3.63294	3.93482e-05	major egg antigen
gene-LOC105328317|LOC105328317	-2.9286	0.0200299	medium-chain acyl-CoA ligase ACSF2, mitochondrial
gene-LOC105343632|LOC105343632	3.01073	1.80029e-06	meprin A subunit alpha
gene-LOC117683148|LOC117683148	7.73678	1.17713e-08	meprin A subunit alpha-like
gene-LOC105321656|LOC105321656	2.99706	1.2495e-33	multidrug resistance-associated protein 1
gene-LOC117687694|LOC117687694	4.68736	0.0039652	multiple epidermal growth factor-like domains protein 10
gene-LOC105330217|LOC105330217	-2.17249	0.00778873	multiple epidermal growth factor-like domains protein 10 isoform X2
gene-LOC105327891|LOC105327891	5.10685	0.00102112	multiple epidermal growth factor-like domains protein 11 isoform X1
gene-LOC105327371|LOC105327371	5.93518	6.74496e-05	natterin-4
gene-LOC105342406|LOC105342406	-3.32383	3.1618e-07	neural cell adhesion molecule 1 isoform X1
gene-LOC105346177|LOC105346177	7.43096	1.55154e-07	neuroglian
gene-LOC105336251|LOC105336251	2.06207	0.00024586	neuromedin-U receptor 2 isoform X1
gene-LOC105326021|LOC105326021	2.35409	1.26773e-05	orexin receptor type 2
gene-LOC105334885|LOC105334885	6.21931	2.72435e-05	patched domain-containing protein 3
gene-LOC117692892|LOC117692892	-6.04584	0.00152198	perlucin-like protein isoform X1
gene-LOC109619752|LOC109619752	4.19256	2.56969e-09	probable G-protein coupled receptor 139
gene-LOC117692432|LOC117692432	-2.02607	0.0154355	proline-rich extensin-like protein EPR1
gene-LOC117690701|LOC117690701	2.57781	6.95181e-17	proline-rich proteoglycan 2-like
gene-LOC105321257|LOC105321257	4.93389	1.05608e-40	proline-rich transmembrane protein 1
gene-LOC105328851|LOC105328851	9.50176	7.72063e-13	protein crumbs homolog 1
gene-LOC105322094|LOC105322094	2.09737	6.03401e-11	protein draper isoform X2
gene-LOC105334196|LOC105334196	2.19622	1.2676e-13	protein toll
gene-LOC117691189|LOC117691189	2.00107	7.48852e-09	putative inhibitor of apoptosis
gene-LOC117692603|LOC117692603	2.17785	6.32979e-12	ras-like GTP-binding protein rhoA
gene-LOC117692604|LOC117692604	2.24892	3.86557e-13	ras-like GTP-binding protein rhoA
gene-LOC117684394|LOC117684394	2.07152	4.97153e-16	serine/threonine-protein kinase Nek5-like
gene-LOC105328917|LOC105328917	3.60007	3.91683e-58	serine/threonine-protein kinase RIO3 isoform X2
gene-LOC105342064|LOC105342064	-2.50188	0.0154315	shematrin-like protein 2
gene-LOC117690579|LOC117690579	-2.2155	0.0478687	small nucleolar RNA U3
gene-LOC105328298|LOC105328298	-2.33837	1.37573e-08	sodium-dependent glucose transporter 1B
gene-LOC105319208|LOC105319208	3.13296	7.09195e-28	spliceosome RNA helicase DDX39B
gene-LOC105334015|LOC105334015	4.74135	3.64497e-17	sushi, von Willebrand factor type A, EGF and pentraxin domain-containing protein 1
gene-LOC117689189|LOC117689189	3.02468	9.29749e-35	sushi, von Willebrand factor type A, EGF and pentraxin domain-containing protein 1-like
gene-LOC105331780|LOC105331780	4.15625	0.0222795	titin isoform X2
gene-LOC117681810|LOC117681810	2.28239	0.00170375	titin-like isoform X3
gene-LOC105324717|LOC105324717	-2.09345	0.00555548	toll-like receptor 3
gene-LOC117692240|LOC117692240	-2.12339	0.0104596	toll-like receptor 6 isoform X2
gene-LOC105337716|LOC105337716	3.5034	1.52678e-27	transcription factor jun-B isoform X1
gene-LOC105345571|LOC105345571	2.29479	3.5871e-08	transmembrane protein 91
gene-LOC105347244|LOC105347244	2.45979	6.38386e-27	tumor necrosis factor alpha-induced protein 3 isoform X1
gene-LOC117690880|LOC117690880	2.69207	3.5521e-23	tumor necrosis factor alpha-induced protein 3-like
gene-LOC105318026|LOC105318026	3.38711	1.06798e-09	tumor necrosis factor receptor superfamily member 27
gene-LOC105331186|LOC105331186	-2.36396	0.0189035	tyrosinase-like protein 2
gene-LOC117684979|LOC117684979	-2.2084	0.0490078	U1 spliceosomal RNA
gene-LOC105346234|LOC105346234	2.63252	7.41755e-08	von Willebrand factor C domain-containing protein 2-like
gene-LOC105346235|LOC105346235	2.90614	1.85999e-06	von Willebrand factor C domain-containing protein 2-like
gene-LOC105335333|LOC105335333	2.75127	1.81966e-11	von Willebrand factor D and EGF domain-containing protein isoform X1
gene-LOC117688890|LOC117688890	5.5356	0.000243792	wnt inhibitory factor 1-like isoform X1
			Annotated Only

## Sheet: 18hrPB v LOnly
Gene ID	log2FoldChange	padj	Gene Name
gene-LOC105337972|LOC105337972	6.59604	0.00476945	2'-5'-oligoadenylate synthase 1A isoform X1
gene-LOC105318459|LOC105318459	-2.13803	0.0180272	5-hydroxytryptamine receptor 1A
gene-LOC105345163|LOC105345163	3.29193	1.15805e-05	52 kDa repressor of the inhibitor of the protein kinase-like
gene-LOC117690171|LOC117690171	3.87264	3.79524e-20	A disintegrin and metalloproteinase with thrombospondin motifs adt-2-like
gene-LOC105343307|LOC105343307	-2.95854	1.52787e-09	acetylcholine receptor subunit beta
gene-LOC105337752|LOC105337752	-2.09072	0.00403541	acid-sensing ion channel 3 isoform X1
gene-LOC105347738|LOC105347738	-2.09555	0.0104399	alcohol dehydrogenase
gene-LOC105322236|LOC105322236	-2.68855	0.0183558	amiloride-sensitive sodium channel subunit alpha
gene-LOC105344330|LOC105344330	-2.17004	0.00922441	arrestin domain-containing protein 17-like isoform X2
gene-LOC105324460|LOC105324460	2.69773	0.0486693	B-cell receptor CD22-like isoform X2
gene-LOC105322681|LOC105322681	2.88374	0.00245181	barrier-to-autointegration factor
gene-LOC105347278|LOC105347278	5.75819	5.83985e-64	basic salivary proline-rich protein 2-like
gene-LOC105335184|LOC105335184	-2.04217	0.0495971	beta-1,3-galactosyl-O-glycosyl-glycoprotein beta-1,6-N-acetylglucosaminyltransferase 3 isoform X2
gene-LOC105318307|LOC105318307	-2.38282	0.0105417	brain acid soluble protein 1 homolog
gene-LOC105320148|LOC105320148	5.72847	1.06136e-20	C-type lectin BfL-2
gene-LOC117681181|LOC117681181	4.44553	0.00856523	C-type lectin domain family 4 member E-like
gene-LOC105339894|LOC105339894	-4.59584	0.0464622	carbohydrate sulfotransferase 15 isoform X1
gene-LOC105317679|LOC105317679	2.9366	2.13307e-05	carnosine synthase 1 isoform X2
gene-LOC105341596|LOC105341596	2.62073	7.23728e-27	cathepsin L1
gene-LOC105323607|LOC105323607	-2.19378	5.68688e-06	cell death abnormality protein 1-like
gene-LOC105340329|LOC105340329	3.32205	4.67215e-48	cell death-inducing p53-target protein 1 homolog
gene-LOC105323022|LOC105323022	2.42025	3.46245e-23	cell wall protein DAN4-like
gene-LOC105334816|LOC105334816	3.42736	3.58025e-13	cell wall protein DAN4-like
gene-LOC105337837|LOC105337837	3.76508	1.15899e-05	cell wall protein DAN4-like
gene-LOC105335447|LOC105335447	2.5644	3.94855e-07	cerebellin-3 isoform X3
gene-LOC105330644|LOC105330644	2.70934	1.22911e-09	chitin synthase chs-2 isoform X2
gene-LOC105338060|LOC105338060	2.19835	1.48752e-07	cholecystokinin receptor type A
gene-LOC105336296|LOC105336296	3.20568	6.08143e-33	cis-aconitate decarboxylase
gene-LOC105343860|LOC105343860	6.02775	1.67064e-38	coadhesin isoform X1
gene-LOC105348808|LOC105348808	6.27459	3.71408e-38	coadhesin-like
gene-LOC105335283|LOC105335283	2.03456	7.20356e-05	coadhesin-like isoform X1
gene-LOC105320699|LOC105320699	7.51572	5.20243e-26	coadhesin-like isoform X2
gene-LOC117685400|LOC117685400	6.89582	0.000910499	coagulation factor V-like isoform X2
gene-LOC105346880|LOC105346880	3.60915	3.12647e-29	collagen alpha-3(VI) chain
gene-LOC117692727|LOC117692727	2.00563	0.0253908	collagen alpha-5(VI) chain-like
gene-LOC105334943|LOC105334943	2.14237	0.0498381	complement C1q-like protein 4
gene-LOC105349146|LOC105349146	2.15501	1.51938e-06	cytochrome P450 1A1 isoform X1
gene-LOC105329925|LOC105329925	2.06187	0.00751979	cytochrome P450 2B15
gene-LOC105336634|LOC105336634	-5.88774	0.0310749	cytochrome P450 2C3
gene-LOC105332627|LOC105332627	-2.74928	0.0461447	cytochrome P450 2U1 isoform X1
gene-LOC105326936|LOC105326936	2.68903	0.0242655	deleted in malignant brain tumors 1 protein
gene-LOC105344182|LOC105344182	-7.01922	0.000813848	deleted in malignant brain tumors 1 protein isoform X1
gene-LOC105333351|LOC105333351	-2.17058	0.0268389	dentin sialophosphoprotein-like
gene-LOC105341503|LOC105341503	3.04776	3.56819e-48	double-stranded RNA-specific adenosine deaminase
gene-LOC105334568|LOC105334568	3.51955	2.72038e-36	dual oxidase 2 isoform X4
gene-LOC117690525|LOC117690525	3.71283	3.12061e-07	dynein heavy chain 2, axonemal-like
gene-LOC105346420|LOC105346420	-2.48503	0.0370102	E3 ubiquitin-protein ligase DCST1-like isoform X2
gene-LOC117685485|LOC117685485	3.76564	8.95168e-09	E3 ubiquitin-protein ligase rnf213-alpha-like
gene-LOC117685030|LOC117685030	2.23659	5.40582e-15	E3 ubiquitin-protein ligase rnf213-alpha-like isoform X2
gene-LOC117689803|LOC117689803	-2.0664	0.0303236	E3 ubiquitin-protein ligase TRIM56-like
gene-LOC117683561|LOC117683561	2.21469	0.0182795	E3 ubiquitin-protein ligase TRIM71-like
gene-LOC117689337|LOC117689337	5.64422	0.00300804	E3 ubiquitin-protein ligase TRIM71-like
gene-LOC105324953|LOC105324953	4.65987	0.00175517	elastin
gene-LOC105324963|LOC105324963	7.32833	2.50187e-07	elastin-like
gene-LOC105332710|LOC105332710	-7.27114	0.0156978	embryonic protein UVS.2
gene-LOC117685758|LOC117685758	-2.02622	0.0221575	endochitinase A-like
gene-LOC105333215|LOC105333215	2.35248	1.21182e-26	ETS homologous factor isoform X2
gene-LOC105330356|LOC105330356	5.49965	2.3408e-30	ETS-related transcription factor Elf-5-like isoform X1
gene-LOC109619581|LOC109619581	-2.46158	0.0479827	fibrinogen-like protein A isoform X1
gene-LOC105345325|LOC105345325	2.50574	1.33131e-18	fibropellin-1
gene-LOC105333973|LOC105333973	4.33056	2.02052e-06	fibropellin-1
gene-LOC117688864|LOC117688864	-7.53063	0.0452568	fibropellin-1-like isoform X1
gene-LOC109618110|LOC109618110	-7.41297	0.0252185	ficolin-2
gene-LOC117688285|LOC117688285	-2.94318	0.000120483	ficolin-2-like isoform X2
gene-LOC117685444|LOC117685444	-2.82927	0.0280072	formin-2-like
gene-LOC105337074|LOC105337074	4.58713	1.02084e-12	furin-like protease kpc-1
gene-LOC105326859|LOC105326859	-2.27484	0.0435803	G-protein coupled receptor 157
gene-LOC105329592|LOC105329592	-3.60971	0.0394947	G2/mitotic-specific cyclin-B isoform X1
gene-LOC105347705|LOC105347705	-2.20974	0.00880916	galectin-5
gene-LOC105322953|LOC105322953	2.249	2.61807e-09	glutamate-gated chloride channel alpha-like isoform X2
gene-LOC105347674|LOC105347674	-3.74642	3.24872e-06	glycine-rich cell wall structural protein-like
gene-LOC105339503|LOC105339503	-2.6842	0.0396408	GTP-binding protein GEM
gene-LOC105324159|LOC105324159	-3.04081	0.0238185	GTPase IMAP family member 4
gene-LOC105346482|LOC105346482	-2.33525	0.000641462	GTPase IMAP family member 7
gene-LOC117683007|LOC117683007	-3.07496	0.0270552	GTPase IMAP family member 7-like isoform X2
gene-LOC105332212|LOC105332212	2.33146	9.86128e-08	heat shock 70 kDa protein 12A
gene-LOC105338339|LOC105338339	2.87843	3.26315e-20	hillarin
gene-LOC117685260|LOC117685260	-2.51046	0.0234098	histone-lysine N-methyltransferase 2D-like
gene-LOC105342758|LOC105342758	-2.11475	6.12097e-06	hypothetical protein
gene-LOC105319878|LOC105319878	2.20064	6.63752e-06	integumentary mucin C.1
gene-LOC105332415|LOC105332415	4.3597	1.82879e-15	interleukin 17-like protein
gene-LOC105322542|LOC105322542	2.86002	4.34786e-13	interleukin 17-like protein precursor
gene-LOC105339336|LOC105339336	-2.32201	0.0110029	jerky protein homolog
gene-LOC105329105|LOC105329105	2.42374	1.64508e-08	kielin/chordin-like protein
gene-LOC105330936|LOC105330936	2.15111	3.8529e-10	kyphoscoliosis peptidase isoform X1
gene-LOC105322366|LOC105322366	4.59035	5.16971e-18	laccase-2
gene-LOC105320613|LOC105320613	-2.54501	0.0145654	laccase-25
gene-LOC105327981|LOC105327981	-3.84833	0.0376041	lectin
gene-LOC117685949|LOC117685949	-2.04805	0.0432384	leucine zipper putative tumor suppressor 2 homolog
gene-LOC105343032|LOC105343032	5.08638	2.66753e-35	leucine-rich repeat and death domain-containing protein 1
gene-LOC105325936|LOC105325936	6.74331	1.37666e-39	leucine-rich repeat-containing G-protein coupled receptor 4
gene-LOC105343033|LOC105343033	7.02726	6.46027e-27	leucine-rich repeat-containing protein 40
gene-LOC105328655|LOC105328655	-2.50177	0.0187013	LIM/homeobox protein Awh
gene-LOC105326003|LOC105326003	3.25131	6.75472e-06	low affinity immunoglobulin epsilon Fc receptor-like isoform X1
gene-LOC105339343|LOC105339343	-2.7688	0.0106804	LOW QUALITY PROTEIN: hydroxylysine kinase
gene-LOC105349138|LOC105349138	23.0001	0.00138752	LOW QUALITY PROTEIN: techylectin-5A
gene-LOC105329031|LOC105329031	2.51751	4.49328e-22	low-density lipoprotein receptor-related protein 4
gene-LOC117681109|LOC117681109	2.58668	8.20872e-22	low-density lipoprotein receptor-related protein 4-like
gene-LOC105328920|LOC105328920	-2.49014	0.0047922	mediator of RNA polymerase II transcription subunit 2
gene-LOC105343632|LOC105343632	5.45222	9.70744e-22	meprin A subunit alpha
gene-LOC117683148|LOC117683148	9.89146	6.00332e-14	meprin A subunit alpha-like
gene-LOC105320994|LOC105320994	-2.05536	0.00529692	mesotocin receptor isoform X1
gene-LOC105346931|LOC105346931	-3.06961	0.0092411	microfibril-associated glycoprotein 4
gene-LOC117688163|LOC117688163	-2.06623	0.0409594	mucin-2-like isoform X2
gene-LOC105338461|LOC105338461	2.06868	0.0226376	mucin-5AC
gene-LOC109619445|LOC109619445	-2.51931	0.00494751	mucin-5AC-like
gene-LOC109620006|LOC109620006	6.42957	0.00695664	multiple epidermal growth factor-like domains protein 10
gene-LOC117683780|LOC117683780	6.55377	1.41156e-05	multiple epidermal growth factor-like domains protein 10
gene-LOC105327265|LOC105327265	-2.04177	0.00911411	multiple epidermal growth factor-like domains protein 10 isoform X1
gene-LOC105327891|LOC105327891	7.14871	8.27107e-07	multiple epidermal growth factor-like domains protein 11 isoform X1
gene-LOC105344652|LOC105344652	2.61225	5.41188e-49	myeloid differentiation primary response protein MyD88
gene-LOC105323406|LOC105323406	3.3248	7.31764e-11	myeloid differentiation primary response protein MyD88 isoform X1
gene-LOC105347306|LOC105347306	2.01035	0.000403626	myeloid differentiation primary response protein MyD88-like isoform X1
gene-LOC117689060|LOC117689060	-2.11168	0.0327744	myosin-11-like
gene-LOC105326557|LOC105326557	-2.12358	0.045263	myosin-9-like
gene-LOC105327371|LOC105327371	11.3296	4.13132e-17	natterin-4
gene-LOC105327300|LOC105327300	5.95149	0.000137027	neural cell adhesion molecule 1-A
gene-LOC105339031|LOC105339031	-2.39294	0.0416873	neural cell adhesion molecule 2
gene-LOC105346177|LOC105346177	6.79806	3.0797e-06	neuroglian
gene-LOC105336251|LOC105336251	3.51296	3.33572e-12	neuromedin-U receptor 2 isoform X1
gene-LOC105319925|LOC105319925	3.35176	0.0468143	neuronal acetylcholine receptor subunit alpha-6 isoform X1
gene-LOC105317848|LOC105317848	-2.70908	6.24498e-07	neuronal acetylcholine receptor subunit alpha-7
gene-LOC105341975|LOC105341975	4.45673	0.040926	O-methyltransferase MdmC
gene-LOC105326021|LOC105326021	2.84234	5.65522e-08	orexin receptor type 2
gene-LOC105339106|LOC105339106	2.39844	1.85139e-05	ovoinhibitor-like
gene-LOC117690728|LOC117690728	-2.67907	0.0373699	oxygen-dependent choline dehydrogenase-like
gene-LOC105326156|LOC105326156	-7.08261	0.00414009	parathyroid hormone/parathyroid hormone-related peptide receptor
gene-LOC105334885|LOC105334885	8.34415	3.39782e-09	patched domain-containing protein 3
gene-LOC105327483|LOC105327483	2.57676	0.00451038	perlucin-like protein isoform X2
gene-LOC109617937|LOC109617937	-2.3923	0.0300756	piggyBac transposable element-derived protein 2
gene-LOC117690696|LOC117690696	-2.36738	0.0172944	piggyBac transposable element-derived protein 2-like
gene-LOC105346338|LOC105346338	-2.26462	0.0170537	piggyBac transposable element-derived protein 4-like
gene-LOC117688657|LOC117688657	-2.23962	0.0117165	piggyBac transposable element-derived protein 4-like
gene-LOC105331999|LOC105331999	-3.25746	0.00821909	platelet endothelial aggregation receptor 1 isoform X1
gene-LOC117683447|LOC117683447	4.98674	0.0350402	polycystic kidney disease protein 1-like 1
gene-LOC105336435|LOC105336435	-2.03331	0.00373711	polycystic kidney disease protein 1-like 2
gene-LOC109619752|LOC109619752	5.54524	2.20963e-16	probable G-protein coupled receptor 139
gene-LOC105322744|LOC105322744	-2.08846	0.0100103	probable serine/threonine-protein kinase DDB_G0282963 isoform X2
gene-LOC117692432|LOC117692432	-2.05313	0.0159971	proline-rich extensin-like protein EPR1
gene-LOC117690701|LOC117690701	4.7753	9.91293e-63	proline-rich proteoglycan 2-like
gene-LOC105327121|LOC105327121	2.13725	7.13261e-25	proline-serine-threonine phosphatase-interacting protein 2-like
gene-LOC109619502|LOC109619502	-2.5464	0.0416588	prostaglandin E2 receptor EP4 subtype
gene-LOC105328851|LOC105328851	11.9194	3.73144e-20	protein crumbs homolog 1
gene-LOC105322094|LOC105322094	2.88933	4.18904e-21	protein draper isoform X2
gene-LOC105333551|LOC105333551	-6.77992	0.0133264	protein draper-like isoform X2
gene-LOC105347114|LOC105347114	2.80014	5.24644e-58	protein mesh
gene-LOC105334196|LOC105334196	3.09999	3.57499e-27	protein toll
gene-LOC105341780|LOC105341780	-6.86723	2.54905e-05	protocadherin Fat 3
gene-LOC105323183|LOC105323183	2.59788	1.46818e-14	protocadherin Fat 3
gene-LOC105339452|LOC105339452	2.5505	1.20348e-23	proton myo-inositol cotransporter isoform X1
gene-LOC105331041|LOC105331041	3.16123	0.00217211	receptor-type tyrosine-protein phosphatase alpha isoform X3
gene-LOC117687679|LOC117687679	3.26613	4.72654e-32	receptor-type tyrosine-protein phosphatase alpha-like
gene-LOC105348172|LOC105348172	2.47218	9.75548e-16	receptor-type tyrosine-protein phosphatase alpha-like isoform X2
gene-LOC105348171|LOC105348171	2.13472	0.00819968	receptor-type tyrosine-protein phosphatase epsilon-like
gene-LOC105323004|LOC105323004	2.38539	0.0163155	receptor-type tyrosine-protein phosphatase epsilon-like
gene-LOC105345669|LOC105345669	-6.80449	0.00742115	receptor-type tyrosine-protein phosphatase mu isoform X3
gene-LOC117687876|LOC117687876	2.12869	4.30892e-07	receptor-type tyrosine-protein phosphatase T-like
gene-LOC117692100|LOC117692100	2.93955	3.37982e-26	receptor-type tyrosine-protein phosphatase zeta-like
gene-LOC105341989|LOC105341989	-2.87349	0.0433902	relaxin receptor 1 isoform X2
gene-LOC105328606|LOC105328606	2.18663	8.41799e-05	reticulocyte binding protein 2 homolog b-like
gene-LOC105343473|LOC105343473	5.44104	0.0197826	ribonuclease Oy-like isoform X2
gene-LOC105318670|LOC105318670	-3.09834	9.27687e-07	RNA-binding protein FUS
gene-LOC105325439|LOC105325439	-3.3053	0.00317601	RYamide receptor
gene-LOC117680954|LOC117680954	2.28755	6.74086e-09	salivary glue protein Sgs-3-like
gene-LOC105317292|LOC105317292	-2.96984	0.0436096	secretory phospholipase A2 receptor-like isoform X2
gene-LOC105330357|LOC105330357	2.34448	4.54258e-05	serine protease inhibitor Cvsi-2-like
gene-LOC105340693|LOC105340693	2.02873	0.000254073	serine protease inhibitor dipetalogastin
gene-LOC105325699|LOC105325699	-7.30728	0.000381552	serine/threonine-protein phosphatase 6 regulatory ankyrin repeat subunit A isoform X6
gene-LOC105332146|LOC105332146	2.79492	1.88385e-05	serum amyloid A-5 protein isoform X2
gene-LOC105330242|LOC105330242	5.91009	0.0062333	short-chain collagen C4
gene-LOC105328837|LOC105328837	3.08973	1.28601e-09	SKI family transcriptional corepressor 1 homolog-B
gene-LOC105317952|LOC105317952	-2.8631	0.000853984	solute carrier family 23 member 1
gene-LOC105338052|LOC105338052	-2.06843	0.0197575	somatostatin receptor type 3-like
gene-LOC105347180|LOC105347180	-7.38275	0.00539562	stabilizer of axonemal microtubules 2
gene-LOC105335920|LOC105335920	-3.59361	0.0145202	sulfotransferase 1C4
gene-LOC105335620|LOC105335620	2.20509	8.47556e-06	sushi domain-containing protein 2 isoform X1
gene-LOC105338004|LOC105338004	-2.05009	0.0363919	sushi, von Willebrand factor type A, EGF and pentraxin domain-containing protein 1
gene-LOC105335342|LOC105335342	2.01963	7.38046e-37	sushi, von Willebrand factor type A, EGF and pentraxin domain-containing protein 1
gene-LOC105334015|LOC105334015	6.533	1.25404e-32	sushi, von Willebrand factor type A, EGF and pentraxin domain-containing protein 1
gene-LOC105318991|LOC105318991	3.24871	2.22151e-86	sushi, von Willebrand factor type A, EGF and pentraxin domain-containing protein 1-like
gene-LOC117689189|LOC117689189	3.65752	1.52895e-51	sushi, von Willebrand factor type A, EGF and pentraxin domain-containing protein 1-like
gene-LOC117680562|LOC117680562	5.49749	0.0307043	teneurin-4-like
gene-LOC105338421|LOC105338421	3.19347	1.85653e-25	tetraspanin-18 isoform X2
gene-LOC105324357|LOC105324357	-2.09428	0.0218459	tetraspanin-9
gene-LOC117688596|LOC117688596	-2.23183	0.0217961	threonine-rich protein-like
gene-LOC105331780|LOC105331780	6.96796	1.56647e-05	titin isoform X2
gene-LOC105334526|LOC105334526	3.37157	8.38963e-12	titin isoform X4
gene-LOC117681810|LOC117681810	4.48041	3.35005e-12	titin-like isoform X3
gene-LOC117681081|LOC117681081	-2.92148	0.00701837	toll-like receptor 2 type-2
gene-LOC105347481|LOC105347481	3.30117	0.00196856	toll-like receptor 4
gene-LOC117692240|LOC117692240	-2.58266	0.00195889	toll-like receptor 6 isoform X2
gene-LOC117688426|LOC117688426	-2.96182	0.0249488	transcription intermediary factor 1-beta-like
gene-LOC109618864|LOC109618864	-3.26718	0.0181986	transfer RNA leucine (anticodon CAG)
gene-LOC105348511|LOC105348511	3.00883	2.41162e-26	transmembrane protease serine 9 isoform X1
gene-LOC105326390|LOC105326390	-6.52485	0.00633818	transmembrane protein 26-like
gene-LOC105320168|LOC105320168	-4.134	0.00159954	transmembrane protein 272-like
gene-LOC105328586|LOC105328586	2.75427	1.92981e-08	trichohyalin-like
gene-LOC105343786|LOC105343786	-2.34193	0.0118602	tripartite motif-containing protein 2
gene-LOC105332338|LOC105332338	5.77524	0.00152945	tripartite motif-containing protein 2
gene-LOC117692171|LOC117692171	2.82521	0.0377235	tripartite motif-containing protein 3-like
gene-LOC117690065|LOC117690065	2.29426	5.07502e-08	tripartite motif-containing protein 45-like
gene-LOC105318026|LOC105318026	4.45221	1.67989e-16	tumor necrosis factor receptor superfamily member 27
gene-LOC105340830|LOC105340830	-6.64204	0.00608409	turripeptide Ici9.2-like
gene-LOC105331209|LOC105331209	-3.01277	0.00180954	tyrosinase-like protein 1
gene-LOC105331186|LOC105331186	-2.16409	0.0367125	tyrosinase-like protein 2
gene-LOC105324638|LOC105324638	-6.9752	0.0448108	tyrosine-protein kinase receptor torso isoform X2
gene-LOC105329816|LOC105329816	2.71844	5.00099e-25	tyrosine-protein kinase SRK2
gene-LOC105339150|LOC105339150	2.15731	0.0320712	U-scoloptoxin(16)-Cw1a
gene-LOC117683335|LOC117683335	-2.72538	0.00170612	U6 spliceosomal RNA
gene-LOC117683342|LOC117683342	-2.36745	0.00723979	U6 spliceosomal RNA
gene-LOC117683336|LOC117683336	-2.22485	0.0138594	U6 spliceosomal RNA
gene-LOC117683339|LOC117683339	-2.20394	0.0299352	U6 spliceosomal RNA
gene-LOC117683344|LOC117683344	-2.17059	0.0261	U6 spliceosomal RNA
gene-LOC117683340|LOC117683340	-2.16207	0.0277297	U6 spliceosomal RNA
gene-LOC117683333|LOC117683333	-2.1617	0.0268419	U6 spliceosomal RNA
gene-LOC117683334|LOC117683334	-2.1421	0.027275	U6 spliceosomal RNA
gene-LOC117683341|LOC117683341	-2.1368	0.0263612	U6 spliceosomal RNA
gene-LOC117683343|LOC117683343	-2.10989	0.0300238	U6 spliceosomal RNA
gene-LOC117683338|LOC117683338	-2.08585	0.0363017	U6 spliceosomal RNA
gene-LOC105332247|LOC105332247	3.17769	3.11214e-14	von Willebrand factor A domain-containing protein 7
gene-LOC105346235|LOC105346235	4.03014	5.57095e-12	von Willebrand factor C domain-containing protein 2-like
gene-LOC105346234|LOC105346234	4.55422	5.81311e-23	von Willebrand factor C domain-containing protein 2-like
gene-LOC105339654|LOC105339654	-6.61351	0.0227505	von Willebrand factor D and EGF domain-containing protein
gene-LOC105319460|LOC105319460	5.5994	0.0307748	von Willebrand factor D and EGF domain-containing protein
gene-LOC105335333|LOC105335333	4.62604	3.07039e-34	von Willebrand factor D and EGF domain-containing protein isoform X1
gene-LOC105337058|LOC105337058	-2.13393	0.0192225	wiskott-Aldrich syndrome protein family member 3
gene-LOC117688890|LOC117688890	8.40296	1.6877e-09	wnt inhibitory factor 1-like isoform X1
			Annotated Only

## Sheet: 18hrPB+Vc v LOnly
Gene ID	log2FoldChange	padj	Gene Name
gene-LOC105337972|LOC105337972	6.59604	0.00476945	2'-5'-oligoadenylate synthase 1A isoform X1
gene-LOC105318459|LOC105318459	-2.13803	0.0180272	5-hydroxytryptamine receptor 1A
gene-LOC105345163|LOC105345163	3.29193	1.16e-05	52 kDa repressor of the inhibitor of the protein kinase-like
gene-LOC117690171|LOC117690171	3.87264	3.8e-20	A disintegrin and metalloproteinase with thrombospondin motifs adt-2-like
gene-LOC105343307|LOC105343307	-2.95854	1.53e-09	acetylcholine receptor subunit beta
gene-LOC105337752|LOC105337752	-2.09072	0.00403541	acid-sensing ion channel 3 isoform X1
gene-LOC105347738|LOC105347738	-2.09555	0.0104399	alcohol dehydrogenase
gene-LOC105322236|LOC105322236	-2.68855	0.0183558	amiloride-sensitive sodium channel subunit alpha
gene-LOC105344330|LOC105344330	-2.17004	0.00922441	arrestin domain-containing protein 17-like isoform X2
gene-LOC105324460|LOC105324460	2.69773	0.0486693	B-cell receptor CD22-like isoform X2
gene-LOC105322681|LOC105322681	2.88374	0.00245181	barrier-to-autointegration factor
gene-LOC105347278|LOC105347278	5.75819	5.84e-64	basic salivary proline-rich protein 2-like
gene-LOC105335184|LOC105335184	-2.04217	0.0495971	beta-1,3-galactosyl-O-glycosyl-glycoprotein beta-1,6-N-acetylglucosaminyltransferase 3 isoform X2
gene-LOC105318307|LOC105318307	-2.38282	0.0105417	brain acid soluble protein 1 homolog
gene-LOC105320148|LOC105320148	5.72847	1.06e-20	C-type lectin BfL-2
gene-LOC117681181|LOC117681181	4.44553	0.00856523	C-type lectin domain family 4 member E-like
gene-LOC105339894|LOC105339894	-4.59584	0.0464622	carbohydrate sulfotransferase 15 isoform X1
gene-LOC105317679|LOC105317679	2.9366	2.13e-05	carnosine synthase 1 isoform X2
gene-LOC105341596|LOC105341596	2.62073	7.24e-27	cathepsin L1
gene-LOC105323607|LOC105323607	-2.19378	5.69e-06	cell death abnormality protein 1-like
gene-LOC105340329|LOC105340329	3.32205	4.67e-48	cell death-inducing p53-target protein 1 homolog
gene-LOC105323022|LOC105323022	2.42025	3.46e-23	cell wall protein DAN4-like
gene-LOC105334816|LOC105334816	3.42736	3.58e-13	cell wall protein DAN4-like
gene-LOC105337837|LOC105337837	3.76508	1.16e-05	cell wall protein DAN4-like
gene-LOC105335447|LOC105335447	2.5644	3.95e-07	cerebellin-3 isoform X3
gene-LOC105330644|LOC105330644	2.70934	1.23e-09	chitin synthase chs-2 isoform X2
gene-LOC105338060|LOC105338060	2.19835	1.49e-07	cholecystokinin receptor type A
gene-LOC105336296|LOC105336296	3.20568	6.08e-33	cis-aconitate decarboxylase
gene-LOC105343860|LOC105343860	6.02775	1.67e-38	coadhesin isoform X1
gene-LOC105348808|LOC105348808	6.27459	3.71e-38	coadhesin-like
gene-LOC105335283|LOC105335283	2.03456	7.2e-05	coadhesin-like isoform X1
gene-LOC105320699|LOC105320699	7.51572	5.2e-26	coadhesin-like isoform X2
gene-LOC117685400|LOC117685400	6.89582	0.000910499	coagulation factor V-like isoform X2
gene-LOC105346880|LOC105346880	3.60915	3.13e-29	collagen alpha-3(VI) chain
gene-LOC117692727|LOC117692727	2.00563	0.0253908	collagen alpha-5(VI) chain-like
gene-LOC105334943|LOC105334943	2.14237	0.0498381	complement C1q-like protein 4
gene-LOC105349146|LOC105349146	2.15501	1.52e-06	cytochrome P450 1A1 isoform X1
gene-LOC105329925|LOC105329925	2.06187	0.00751979	cytochrome P450 2B15
gene-LOC105336634|LOC105336634	-5.88774	0.0310749	cytochrome P450 2C3
gene-LOC105332627|LOC105332627	-2.74928	0.0461447	cytochrome P450 2U1 isoform X1
gene-LOC105326936|LOC105326936	2.68903	0.0242655	deleted in malignant brain tumors 1 protein
gene-LOC105344182|LOC105344182	-7.01922	0.000813848	deleted in malignant brain tumors 1 protein isoform X1
gene-LOC105333351|LOC105333351	-2.17058	0.0268389	dentin sialophosphoprotein-like
gene-LOC105341503|LOC105341503	3.04776	3.57e-48	double-stranded RNA-specific adenosine deaminase
gene-LOC105334568|LOC105334568	3.51955	2.72e-36	dual oxidase 2 isoform X4
gene-LOC117690525|LOC117690525	3.71283	3.12e-07	dynein heavy chain 2, axonemal-like
gene-LOC105346420|LOC105346420	-2.48503	0.0370102	E3 ubiquitin-protein ligase DCST1-like isoform X2
gene-LOC117685485|LOC117685485	3.76564	8.95e-09	E3 ubiquitin-protein ligase rnf213-alpha-like
gene-LOC117685030|LOC117685030	2.23659	5.41e-15	E3 ubiquitin-protein ligase rnf213-alpha-like isoform X2
gene-LOC117689803|LOC117689803	-2.0664	0.0303236	E3 ubiquitin-protein ligase TRIM56-like
gene-LOC117689337|LOC117689337	5.64422	0.00300804	E3 ubiquitin-protein ligase TRIM71-like
gene-LOC117683561|LOC117683561	2.21469	0.0182795	E3 ubiquitin-protein ligase TRIM71-like
gene-LOC105324953|LOC105324953	4.65987	0.00175517	elastin
gene-LOC105324963|LOC105324963	7.32833	2.5e-07	elastin-like
gene-LOC105332710|LOC105332710	-7.27114	0.0156978	embryonic protein UVS.2
gene-LOC117685758|LOC117685758	-2.02622	0.0221575	endochitinase A-like
gene-LOC105333215|LOC105333215	2.35248	1.21e-26	ETS homologous factor isoform X2
gene-LOC105330356|LOC105330356	5.49965	2.34e-30	ETS-related transcription factor Elf-5-like isoform X1
gene-LOC109619581|LOC109619581	-2.46158	0.0479827	fibrinogen-like protein A isoform X1
gene-LOC105345325|LOC105345325	2.50574	1.33e-18	fibropellin-1
gene-LOC105333973|LOC105333973	4.33056	2.02e-06	fibropellin-1
gene-LOC117688864|LOC117688864	-7.53063	0.0452568	fibropellin-1-like isoform X1
gene-LOC109618110|LOC109618110	-7.41297	0.0252185	ficolin-2
gene-LOC117688285|LOC117688285	-2.94318	0.000120483	ficolin-2-like isoform X2
gene-LOC117685444|LOC117685444	-2.82927	0.0280072	formin-2-like
gene-LOC105337074|LOC105337074	4.58713	1.02e-12	furin-like protease kpc-1
gene-LOC105326859|LOC105326859	-2.27484	0.0435803	G-protein coupled receptor 157
gene-LOC105329592|LOC105329592	-3.60971	0.0394947	G2/mitotic-specific cyclin-B isoform X1
gene-LOC105347705|LOC105347705	-2.20974	0.00880916	galectin-5
Gene ID	log2FoldChange	padj	Gene Name
gene-LOC105322953|LOC105322953	2.249	2.62e-09	glutamate-gated chloride channel alpha-like isoform X2
gene-LOC105347674|LOC105347674	-3.74642	3.25e-06	glycine-rich cell wall structural protein-like
gene-LOC105339503|LOC105339503	-2.6842	0.0396408	GTP-binding protein GEM
gene-LOC105324159|LOC105324159	-3.04081	0.0238185	GTPase IMAP family member 4
gene-LOC105346482|LOC105346482	-2.33525	0.000641462	GTPase IMAP family member 7
gene-LOC105332212|LOC105332212	2.33146	9.86e-08	heat shock 70 kDa protein 12A
gene-LOC105338339|LOC105338339	2.87843	3.26e-20	hillarin
gene-LOC117685260|LOC117685260	-2.51046	0.0234098	histone-lysine N-methyltransferase 2D-like
gene-LOC105319878|LOC105319878	2.20064	6.64e-06	integumentary mucin C.1
gene-LOC105319672|LOC105319672	4.3597	1.83e-15	interleukin 17-like protein
gene-LOC105322542|LOC105322542	2.86002	4.35e-13	interleukin 17-like protein precursor
gene-LOC105339336|LOC105339336	-2.32201	0.0110029	jerky protein homolog
gene-LOC105329105|LOC105329105	2.42374	1.65e-08	kielin/chordin-like protein
gene-LOC105330936|LOC105330936	2.15111	3.85e-10	kyphoscoliosis peptidase isoform X1
gene-LOC105322366|LOC105322366	4.59035	5.17e-18	laccase-2
gene-LOC105320613|LOC105320613	-2.54501	0.0145654	laccase-25
gene-LOC105327981|LOC105327981	-3.84833	0.0376041	lectin
gene-LOC117685949|LOC117685949	-2.04805	0.0432384	leucine zipper putative tumor suppressor 2 homolog
gene-LOC105343032|LOC105343032	5.08638	2.67e-35	leucine-rich repeat and death domain-containing protein 1
gene-LOC105325936|LOC105325936	6.74331	1.38e-39	leucine-rich repeat-containing G-protein coupled receptor 4
gene-LOC105343033|LOC105343033	7.02726	6.46e-27	leucine-rich repeat-containing protein 40
gene-LOC105328655|LOC105328655	-2.50177	0.0187013	LIM/homeobox protein Awh
gene-LOC105326003|LOC105326003	3.25131	6.75e-06	low affinity immunoglobulin epsilon Fc receptor-like isoform X1
gene-LOC105339343|LOC105339343	-2.7688	0.0106804	LOW QUALITY PROTEIN: hydroxylysine kinase
gene-LOC105349138|LOC105349138	23.0001	0.00138752	LOW QUALITY PROTEIN: techylectin-5A
gene-LOC105329031|LOC105329031	2.51751	4.49e-22	low-density lipoprotein receptor-related protein 4
gene-LOC117681109|LOC117681109	2.58668	8.21e-22	low-density lipoprotein receptor-related protein 4-like
gene-LOC105328920|LOC105328920	-2.49014	0.0047922	mediator of RNA polymerase II transcription subunit 2
gene-LOC105343632|LOC105343632	5.45222	9.71e-22	meprin A subunit alpha
gene-LOC117683148|LOC117683148	9.89146	6e-14	meprin A subunit alpha-like
gene-LOC105320994|LOC105320994	-2.05536	0.00529692	mesotocin receptor isoform X1
gene-LOC105346931|LOC105346931	-3.06961	0.00924109	microfibril-associated glycoprotein 4
gene-LOC117688163|LOC117688163	-2.06623	0.0409594	mucin-2-like isoform X2
gene-LOC105338461|LOC105338461	2.06868	0.0226376	mucin-5AC
gene-LOC109619445|LOC109619445	-2.51931	0.00494751	mucin-5AC-like
gene-LOC117683780|LOC117683780	6.55377	1.41e-05	multiple epidermal growth factor-like domains protein 10
gene-LOC109620006|LOC109620006	6.42957	0.00695664	multiple epidermal growth factor-like domains protein 10
gene-LOC105327265|LOC105327265	-2.04177	0.00911411	multiple epidermal growth factor-like domains protein 10 isoform X1
gene-LOC105327891|LOC105327891	7.14871	8.27e-07	multiple epidermal growth factor-like domains protein 11 isoform X1
Myd88	2.61225	5.41e-49	myeloid differentiation primary response 88
gene-LOC105323406|LOC105323406	3.3248	7.32e-11	myeloid differentiation primary response protein MyD88 isoform X1
gene-LOC105347306|LOC105347306	2.01035	0.000403626	myeloid differentiation primary response protein MyD88-like isoform X1
gene-LOC117689060|LOC117689060	-2.11168	0.0327744	myosin-11-like
gene-LOC105326557|LOC105326557	-2.12358	0.045263	myosin-9-like
gene-LOC105327371|LOC105327371	11.3296	4.13e-17	natterin-4
gene-LOC105327300|LOC105327300	5.95149	0.000137027	neural cell adhesion molecule 1-A
gene-LOC105339031|LOC105339031	-2.39294	0.0416873	neural cell adhesion molecule 2
gene-LOC105346177|LOC105346177	6.79806	3.08e-06	neuroglian
gene-LOC105336251|LOC105336251	3.51296	3.34e-12	neuromedin-U receptor 2 isoform X1
gene-LOC105319925|LOC105319925	3.35176	0.0468143	neuronal acetylcholine receptor subunit alpha-6 isoform X1
gene-LOC105317848|LOC105317848	-2.70908	6.24e-07	neuronal acetylcholine receptor subunit alpha-7
gene-LOC105341975|LOC105341975	4.45673	0.040926	O-methyltransferase MdmC
gene-LOC105326021|LOC105326021	2.84234	5.66e-08	orexin receptor type 2
gene-LOC105339106|LOC105339106	2.39844	1.85e-05	ovoinhibitor-like
gene-LOC117690728|LOC117690728	-2.67907	0.0373699	oxygen-dependent choline dehydrogenase-like
gene-LOC105326156|LOC105326156	-7.08261	0.00414009	parathyroid hormone/parathyroid hormone-related peptide receptor
gene-LOC105334885|LOC105334885	8.34415	3.4e-09	patched domain-containing protein 3
gene-LOC105327483|LOC105327483	2.57676	0.00451038	perlucin-like protein isoform X2
gene-LOC109617937|LOC109617937	-2.3923	0.0300756	piggyBac transposable element-derived protein 2
gene-LOC117690696|LOC117690696	-2.36738	0.0172944	piggyBac transposable element-derived protein 2-like
gene-LOC117688657|LOC117688657	-2.23962	0.0117165	piggyBac transposable element-derived protein 4-like
gene-LOC105346338|LOC105346338	-2.26462	0.0170537	piggyBac transposable element-derived protein 4-like
gene-LOC105331999|LOC105331999	-3.25746	0.00821909	platelet endothelial aggregation receptor 1 isoform X1
gene-LOC117683447|LOC117683447	4.98674	0.0350402	polycystic kidney disease protein 1-like 1
gene-LOC105336435|LOC105336435	-2.03331	0.00373711	polycystic kidney disease protein 1-like 2
gene-LOC109619752|LOC109619752	5.54524	2.21e-16	probable G-protein coupled receptor 139
gene-LOC105322744|LOC105322744	-2.08846	0.0100103	probable serine/threonine-protein kinase DDB_G0282963 isoform X2
gene-LOC117692432|LOC117692432	-2.05313	0.0159971	proline-rich extensin-like protein EPR1
gene-LOC117690701|LOC117690701	4.7753	9.91e-63	proline-rich proteoglycan 2-like
gene-LOC105327121|LOC105327121	2.13725	7.13e-25	proline-serine-threonine phosphatase-interacting protein 2-like
gene-LOC109619502|LOC109619502	-2.5464	0.0416588	prostaglandin E2 receptor EP4 subtype
gene-LOC105328851|LOC105328851	11.9194	3.73e-20	protein crumbs homolog 1
gene-LOC105322094|LOC105322094	2.88933	4.19e-21	protein draper isoform X2
gene-LOC105333551|LOC105333551	-6.77992	0.0133264	protein draper-like isoform X2
gene-LOC105347114|LOC105347114	2.80014	5.25e-58	protein mesh
gene-LOC105334196|LOC105334196	3.09999	3.57e-27	protein toll
gene-LOC105323183|LOC105323183	2.59788	1.47e-14	protocadherin Fat 3
gene-LOC105341780|LOC105341780	-6.86723	2.55e-05	protocadherin Fat 3
gene-LOC105339452|LOC105339452	2.5505	1.2e-23	proton myo-inositol cotransporter isoform X1
gene-LOC105331041|LOC105331041	3.16123	0.00217211	receptor-type tyrosine-protein phosphatase alpha isoform X3
gene-LOC117687679|LOC117687679	3.26613	4.73e-32	receptor-type tyrosine-protein phosphatase alpha-like
gene-LOC105348172|LOC105348172	2.47218	9.76e-16	receptor-type tyrosine-protein phosphatase alpha-like isoform X2
gene-LOC105348171|LOC105348171	2.13472	0.00819968	receptor-type tyrosine-protein phosphatase epsilon-like
gene-LOC105323004|LOC105323004	2.38539	0.0163155	receptor-type tyrosine-protein phosphatase epsilon-like
gene-LOC105345669|LOC105345669	-6.80449	0.00742115	receptor-type tyrosine-protein phosphatase mu isoform X3
gene-LOC117687876|LOC117687876	2.12869	4.31e-07	receptor-type tyrosine-protein phosphatase T-like
gene-LOC117692100|LOC117692100	2.93955	3.38e-26	receptor-type tyrosine-protein phosphatase zeta-like
gene-LOC105341989|LOC105341989	-2.87349	0.0433902	relaxin receptor 1 isoform X2
gene-LOC105328606|LOC105328606	2.18663	8.42e-05	reticulocyte binding protein 2 homolog b-like
gene-LOC105343473|LOC105343473	5.44104	0.0197826	ribonuclease Oy-like isoform X2
gene-LOC105318670|LOC105318670	-3.09834	9.28e-07	RNA-binding protein FUS
gene-LOC105325439|LOC105325439	-3.3053	0.00317601	RYamide receptor
gene-LOC117680954|LOC117680954	2.28755	6.74e-09	salivary glue protein Sgs-3-like
gene-LOC105317292|LOC105317292	-2.96984	0.0436096	secretory phospholipase A2 receptor-like isoform X2
gene-LOC105330357|LOC105330357	2.34448	4.54e-05	serine protease inhibitor Cvsi-2-like
gene-LOC105340693|LOC105340693	2.02873	0.000254073	serine protease inhibitor dipetalogastin
gene-LOC105325699|LOC105325699	-7.30728	0.000381552	serine/threonine-protein phosphatase 6 regulatory ankyrin repeat subunit A isoform X6
gene-LOC105332146|LOC105332146	2.79492	1.88e-05	serum amyloid A-5 protein isoform X2
gene-LOC105330242|LOC105330242	5.91009	0.0062333	short-chain collagen C4
gene-LOC105328837|LOC105328837	3.08973	1.29e-09	SKI family transcriptional corepressor 1 homolog-B
gene-LOC105317952|LOC105317952	-2.8631	0.000853984	solute carrier family 23 member 1
gene-LOC105338052|LOC105338052	-2.06843	0.0197575	somatostatin receptor type 3-like
gene-LOC105347180|LOC105347180	-7.38275	0.00539562	stabilizer of axonemal microtubules 2
gene-LOC105335920|LOC105335920	-3.59361	0.0145202	sulfotransferase 1C4
gene-LOC105335620|LOC105335620	2.20509	8.48e-06	sushi domain-containing protein 2 isoform X1
gene-LOC105335342|LOC105335342	2.01963	7.38e-37	sushi, von Willebrand factor type A, EGF and pentraxin domain-containing protein 1
gene-LOC105334015|LOC105334015	6.533	1.25e-32	sushi, von Willebrand factor type A, EGF and pentraxin domain-containing protein 1
gene-LOC105338004|LOC105338004	-2.05009	0.0363919	sushi, von Willebrand factor type A, EGF and pentraxin domain-containing protein 1
gene-LOC105318991|LOC105318991	3.24871	2.22e-86	sushi, von Willebrand factor type A, EGF and pentraxin domain-containing protein 1-like
gene-LOC117689189|LOC117689189	3.65752	1.53e-51	sushi, von Willebrand factor type A, EGF and pentraxin domain-containing protein 1-like
gene-LOC117680562|LOC117680562	5.49749	0.0307043	teneurin-4-like
gene-LOC105338421|LOC105338421	3.19347	1.86e-25	tetraspanin-18 isoform X2
gene-LOC105324357|LOC105324357	-2.09428	0.0218459	tetraspanin-9
gene-LOC117688596|LOC117688596	-2.23183	0.0217961	threonine-rich protein-like
gene-LOC105331780|LOC105331780	6.96796	1.57e-05	titin isoform X2
gene-LOC117681081|LOC117681081	-2.92148	0.00701837	toll-like receptor 2 type-2
gene-LOC105347481|LOC105347481	3.30117	0.00196856	toll-like receptor 4
gene-LOC117688426|LOC117688426	-2.96182	0.0249488	transcription intermediary factor 1-beta-like
gene-LOC109618864|LOC109618864	-3.26718	0.0181986	transfer RNA leucine (anticodon CAG)
gene-LOC105348511|LOC105348511	3.00883	2.41e-26	transmembrane protease serine 9 isoform X1
gene-LOC105326390|LOC105326390	-6.52485	0.00633818	transmembrane protein 26-like
gene-LOC105320168|LOC105320168	-4.134	0.00159954	transmembrane protein 272-like
gene-LOC105328586|LOC105328586	2.75427	1.93e-08	trichohyalin-like
gene-LOC105332338|LOC105332338	5.77524	0.00152945	tripartite motif-containing protein 2
gene-LOC105343786|LOC105343786	-2.34193	0.0118602	tripartite motif-containing protein 2
gene-LOC117692171|LOC117692171	2.82521	0.0377235	tripartite motif-containing protein 3-like
gene-LOC117690065|LOC117690065	2.29426	5.08e-08	tripartite motif-containing protein 45-like
gene-LOC105318026|LOC105318026	4.45221	1.68e-16	tumor necrosis factor receptor superfamily member 27
gene-LOC105340830|LOC105340830	-6.64204	0.00608409	turripeptide Ici9.2-like
gene-LOC105331209|LOC105331209	-3.01277	0.00180954	tyrosinase-like protein 1
gene-LOC105331186|LOC105331186	-2.16409	0.0367125	tyrosinase-like protein 2
gene-LOC105324638|LOC105324638	-6.9752	0.0448108	tyrosine-protein kinase receptor torso isoform X2
gene-LOC105329816|LOC105329816	2.71844	5e-25	tyrosine-protein kinase SRK2
gene-LOC105339150|LOC105339150	2.15731	0.0320712	U-scoloptoxin(16)-Cw1a
gene-LOC117683335|LOC117683335	-2.72538	0.00170612	U6 spliceosomal RNA
gene-LOC117683342|LOC117683342	-2.36745	0.00723979	U6 spliceosomal RNA
gene-LOC117683336|LOC117683336	-2.22485	0.0138594	U6 spliceosomal RNA
gene-LOC117683344|LOC117683344	-2.17059	0.0261	U6 spliceosomal RNA
gene-LOC117683341|LOC117683341	-2.1368	0.0263612	U6 spliceosomal RNA
gene-LOC117683333|LOC117683333	-2.1617	0.0268419	U6 spliceosomal RNA
gene-LOC117683334|LOC117683334	-2.1421	0.027275	U6 spliceosomal RNA
gene-LOC117683340|LOC117683340	-2.16207	0.0277297	U6 spliceosomal RNA
gene-LOC117683339|LOC117683339	-2.20394	0.0299352	U6 spliceosomal RNA
gene-LOC117683343|LOC117683343	-2.10989	0.0300238	U6 spliceosomal RNA
gene-LOC117683338|LOC117683338	-2.08585	0.0363017	U6 spliceosomal RNA
gene-LOC105332247|LOC105332247	3.17769	3.11e-14	von Willebrand factor A domain-containing protein 7
gene-LOC105346234|LOC105346234	4.55422	5.81e-23	von Willebrand factor C domain-containing protein 2-like
gene-LOC105346235|LOC105346235	4.03014	5.57e-12	von Willebrand factor C domain-containing protein 2-like
gene-LOC105339654|LOC105339654	-6.61351	0.0227505	von Willebrand factor D and EGF domain-containing protein
gene-LOC105319460|LOC105319460	5.5994	0.0307748	von Willebrand factor D and EGF domain-containing protein
gene-LOC105335333|LOC105335333	4.62604	3.07e-34	von Willebrand factor D and EGF domain-containing protein isoform X1
gene-LOC105337058|LOC105337058	-2.13393	0.0192225	wiskott-Aldrich syndrome protein family member 3
gene-LOC117688890|LOC117688890	8.40296	1.69e-09	wnt inhibitory factor 1-like isoform X1
