# Supplementary material for: Immunomodulatory effects of a probiotic combination treatment to improve the survival of Pacific oyster (Crassostrea gigas) larvae against infection by Vibrio coralliilyticus
Source: Front Immunol. 2024 Apr 8;15:1380089. doi: 10.3389/fimmu.2024.1380089 (PMC11033467; doi:10.3389/fimmu.2024.1380089)
Supplement: Supplementary file 6 [file Table_5.xlsx]

## Sheet: Sheet1
Table S5: Differentially expressed defense-related genes identified in larvae in the “Vcor Only”, “18 hr PB Only”, and “18 hr PB + Vcor” treatment groups.
Gene ID	Gene Name	Abreviation	Function	Response to Bacteria Type	Immune Category
LOC105334943	complement C1q-like protein 4	C1q4	Behaves as a pattern recognition receptor in bivalves, capable of recognizing Gram-negative and Gram-positive bacteria and relaying a subsequent signal through the classical complement pathway (1).	Probiotic	Pattern Recognition Receptor
LOC105325936	Leucine-rich repeat-containing G-protein coupled receptor 4	LGR4	Negatively regulates immune response by inhibiting toll-like receptors 2 &2 4 associated pattern-recognition and subsequent pro-inflammatory cytokine production (2).	General	Pattern Recognition Receptor
LOC117681081	toll-like receptor 2 type-2	TLR2-2	A pattern recognition receptor who binds bacterial lipoproteins, signals downstream to activate the NF-kB and MAPK pathways, utilizing various proteins including Myd88 and TRAF6 (3,4).	Probiotic	Pattern Recognition Receptor
LOC105324717	toll-like receptor 3	TLR3	An intracellular pattern recognition receptor which recognizes viral double-stranded DNA, signals for it to be internalized and then transports it to the lysosome (5).	Pathogen	Pattern Recognition Receptor
LOC117692240	Toll-like receptor 6 isoform X2	TLR6	A pattern recognition receptor, recognizing and binding Gram-positive bacteria. Signals to activate the NF-kB pathway and proinflammatory cytokines through the toll-like signaling pathway (6).	General	Pattern Recognition Receptor
LOC105336296	Cis-aconitate decarboxylase	CAD	Inhibits the inflammatory response through stimulation of the tumor necrosis factor alpha-induced protein TNFAIP3, thereby negatively regulating toll-like receptor-mediated signaling (7).	General	Immune Signaling
LOC105341503	double-stranded RNA-specific adenosine deaminase	ADAR	involved in the cytosolic DNA-sensing pathway, capable of binding to and modifying double stranded DNA (8).	Probiotic	Immune Signaling
LOC105334568	Dual oxidase 2 isoform X4	DUOX2	Generates reactive oxygen species as an antimicrobial defense at the surfaces of mucosa (9).	General	Immune Signaling
LOC117689803	E3 ubiquitin-protein ligase TRIM56	TRIM56	promotes an inflammation and immune response by promoting the resolution of foreign cytosolic double-stranded DNA via cyclic GMP-AMP synthase and stimulator of interferon genes (10).	Probiotic	Immune Signaling
LOC105322542	Interleukin 17-like	IL-17	Proinflammatory cytokine who eliminates extracellular bacteria and activates NF-kB and MAPK signal pathways (11).	General	Immune Signaling
LOC105344652	myeloid differentiation primary response protein MyD88	Myd88	An adaptor protein involved in toll-like signaling, leading to the activation of the NF-kB pathway, cytokine production, and other inflammatory responses (12).	Probiotic	Immune Signaling
LOC105328917	Serine/threonine-protein kinase RIO3 isoform X2	RIOK3	A protein necessary for the production of type I interferons as part of the antiviral response (Feng et al., 2014). Additionally, plays a role as a negative regulator of the NF-kB signaling pathway, when bound to caspace-10 (13).	Pathogen	Immune Signaling
LOC105334196	Protein toll	TOLL	Induces the expression of MyD88 through the Toll signaling pathway in response to bacterial stimuli (14).	General	Immune Signaling
LOC117690065	tripartite motif-containing protein 45-like	TRIM45	A repressor of the NF-kB-mediated transcription and inhibits the transcriptional action of MAPK targets (15,16).	Probiotic	Immune Signaling
LOC117690880	Tumor necrosis factor alpha-induced protein 3	TNFAIP3	A negative regulator of the TLR signaling pathway, degrading signaling proteins that would otherwise positively stimulate the NF-kB signaling response (17).	Pathogen	Immune Signaling
LOC105318026	Tumor necrosis factor receptor superfamily member 27	TNFR27	A positive regulator of the NF-kB and JNK signaling pathways (18).	General	Immune Signaling
LOC105317983	26S proteasome non-ATPase regulatory subunit 10	PSMD10	Suggested to inhibit transcriptional activity of the NF-kB pathway by binding to and retaining NF-kB in the cell cytoplasm and outside of the nucleus (19).	Pathogen	Immune Signaling
LOC105345814	CCAAT/enhancer-binding protein beta	CEBPB	A transcription factor regulating the expression of genes involved in immune and inflammatory responses (20,21).	Pathogen	Immune Effector
LOC105326936	deleted in malignant brain tumors 1 protein	DMBT1	Utilizes a broad calcium-dependent binding spectrum against both Gram-positive and Gram-negative bacteria (22). May play a role in both mucosal and cellular defense systems (23).	Probiotic	Immune Effector
LOC105349020	fos-related antigen 1	FOSL1	Identified to positively regulate the expression of interleukin-17, translocating itself from the cell’s cytoplasm to the nucleus to promote the transcription of interleukin-17 genes (24).	Pathogen	Immune Effector
LOC105319878	Integumentary mucin C.1	Muc.C1	Cell surface antimicrobial protein (25).	General	Immune Effector
LOC105346177	Neuroglian	Neuroglian	Expressed in hemocytes enabling the encapsulation of foreign material. May also be involved in cell-cell interactions (26).	General	Immune Effector
LOC117692005	Baculoviral IAP repeat-containing protein 2-like	BIRC2	A regulator of apoptosis in addition to immune signaling pathways including toll-like signaling, NF-kB pathway, and mitogenic kinase signaling (27,28).	Pathogen	Other
LOC105334815	Baculoviral IAP repeat-containing protein 3	BIRC3	Involved in the regulation of apoptosis, inflammatory/immune signaling, and cell metastasis. Acts as a positive regulator of the canonical NF-kB pathway and a negative regulator of the non-canonical NF-kB signaling pathway (29).	Pathogen	Other
LOC105323879	Baculoviral IAP repeat-containing protein 7	BIRC7	Contributes anti-apoptotic activity, mediated through the inhibition of CASP3, CASP7 and CASP9, as well as by E3 ubiquitin-protein ligase activity (30,31).	Pathogen	Other
LOC105340329	Cell death-inducing p53-target protein 1 homolog	CDIP53	Positively regulates TNF-alpha-mediated apoptosis. Induces apoptosis associated with caspace-8 cleavage (32).	General	Other
LOC105324159	GTPase IMAP family member 4	GIMAP4	A promoter of cell death following the induction of apoptosis (33).	Probiotic	Other
LOC105320749	2',5'-phosphodiesterase 12 isoform X1	PDE12	A negative regulator of the interferon-induced 2-5A system (34).	Pathogen	Other
