# Supplementary material for: Immunomodulatory effects of a probiotic combination treatment to improve the survival of Pacific oyster (Crassostrea gigas) larvae against infection by Vibrio coralliilyticus
Source: Front Immunol. 2024 Apr 8;15:1380089. doi: 10.3389/fimmu.2024.1380089 (PMC11033467; doi:10.3389/fimmu.2024.1380089)
Supplement: Supplementary file 7 [file Table_6.xlsx]

## Sheet: Sheet1
Table S6: Gene abbreviations utilized in Figure 4 with their corresponding gene names and ID.
Abbreviation	Gene Name	Gene_ID
LGR4	leucine-rich repeat-containing G-protein coupled receptor 4	LOC105325936
DUOX2	dual oxidase 2 isoform X4	LOC105334568
TNFR27	tumor necrosis factor receptor superfamily member 27	LOC105318026
BIRC3	baculoviral IAP repeat-containing protein 3	LOC105334815
PDE12	2',5'-phosphodiesterase 12 isoform X1	LOC105320749
RIOK3	serine/threonine-protein kinase RIO3 isoform X2	LOC105328917
TNFAIP3	tumor necrosis factor alpha-induced protein 3 isoform X1	LOC105347244
PSMD10	26S proteasome non-ATPase regulatory subunit 10	LOC105317983
BIRC2	baculoviral IAP repeat-containing protein 2-like	LOC117680358
FOSL1	fos-related antigen 1	LOC105349020
CEBPB	CCAAT/enhancer-binding protein beta	LOC105345814
ADAR	double-stranded RNA-specific adenosine deaminase	LOC105341503
DMBT1	deleted in malignant brain tumors 1 protein	LOC105326936
CDIP53	cell death-inducing p53-target protein 1 homolog	LOC105340329
TOLL	protein toll	LOC105334196
Myd88	myeloid differentiation primary response protein MyD88	LOC105344652
TLR3	toll-like receptor 3	LOC105324717
TRIM56	E3 ubiquitin-protein ligase TRIM56-like	LOC117689803
TLR6	toll-like receptor 6 isoform X2	LOC117692240
GIMAP4	GTPase IMAP family member 4	LOC105324159
TLR2-2	toll-like receptor 2 type-2	LOC117681081
TRIM45	tripartite motif-containing protein 45-like	LOC117690065
C1q4	complement C1q-like protein 4	LOC105334943
Muc.C1	integumentary mucin C.1	LOC105319878
Neuroglian	neuroglian	LOC105346177
IL-17	interleukin 17-like protein	LOC105319672
CAD	cis-aconitate decarboxylase	LOC105336296
BIRC7	baculoviral IAP repeat-containing protein 7	LOC105323879
